# Supplementary material for: Effervescent Tablet Preparation by Twin-Screw Melt Granulation with Sorbitol as a Melt Binder
Source: Pharmaceutics. 2025 May 21;17(5):676. doi: 10.3390/pharmaceutics17050676 (PMC12115153; doi:10.3390/pharmaceutics17050676)
Supplement: Supplementary file 1 [file pharmaceutics-17-00676-s001.zip]

Archive with 1 entries (1 files):
- pharmaceutics-3609253-supplementary.pdf
